# Supplementary material for: Oxidative Stress and PRKN-Mediated Senescence Link RhoA/ROCK Signaling to Epithelial Remodeling in Allergic Rhinitis
Source: Antioxidants (Basel). 2026 Jan 7;15(1):77. doi: 10.3390/antiox15010077 (PMC12837145; doi:10.3390/antiox15010077)
Supplement: Supplementary file 1 [file antioxidants-15-00077-s001.zip]

Archive with 1 entries (1 files):
- antioxidants-4028451-supplementary.pdf
